# Supplementary material for: SERS/TERS Characterization of New Potential Therapeutics: The Influence of Positional Isomerism, Interface Type, Oxidation State of Copper, and Incubation Time on Adsorption on the Surface of Copper(I) and (II) Oxide Nanoparticles
Source: J Med Chem. 2022 Mar 1;65(5):4387–400. doi: 10.1021/acs.jmedchem.2c00031 (PMC8919263; doi:10.1021/acs.jmedchem.2c00031)
Supplement: Supplementary file 2 — jm2c00031_si_002.csv [file jm2c00031_si_002.csv]

UPAC name of compounds	Abbreviation	SMILES
[(butylamino)(pyridin-2-yl)methyl]phenylphosphinic acid	2-PyPA	OP(=O)(C(NCCCC)c1ccccn1)c2ccccc2
[(butylamino)(pyridin-3-yl)methyl]phenylphosphinic acid	3-PyPA	OP(=O)(C(NCCCC)c1cccnc1)c2ccccc2
[(benzylamino)(pyridin-4-yl)methyl]phenylphosphinic acid	4-PyPA	OP(=O)(C(NCc1ccccc1)c2ccncc2)c3ccccc3
